# Supplementary material for: Psoralea forbesiae (Psoraleeae, Fabaceae), a new species from the Swartberg Mountains of South Africa
Source: PhytoKeys. 2018 May 30;(99):93–9. doi: 10.3897/phytokeys.99.24765 (PMC5990588; doi:10.3897/phytokeys.99.24765)
Supplement: XML Treatment for Psoralea forbesiae [file phytokeys.99.24765-treatment1.xml]

<!DOCTYPE tp:taxon-treatment
  PUBLIC "-//TaxonX//DTD Taxonomic Treatment Publishing DTD v0 20100105//EN" "tax-treatment-NSO.dtd">
<tp:taxon-treatment xmlns:tp="http://www.plazi.org/taxpub"><tp:treatment-meta><kwd-group><label>Taxon classification</label><kwd><named-content xmlns:xlink="http://www.w3.org/1999/xlink" content-type="kingdom">Plantae</named-content></kwd><kwd><named-content xmlns:xlink="http://www.w3.org/1999/xlink" content-type="order">Fabales</named-content></kwd><kwd><named-content xmlns:xlink="http://www.w3.org/1999/xlink" content-type="family">Fabaceae</named-content></kwd></kwd-group><mixed-citation publication-type="journal"><person-group><name><surname>Stirton</surname><given-names>Charles H.</given-names></name><name><surname>Bello</surname><given-names>Abubakar</given-names></name><name><surname>Muasya</surname><given-names>A. Muthama</given-names></name></person-group><article-title>
          <italic><tp:taxon-name><tp:taxon-name-part taxon-name-part-type="genus" reg="Psoralea">Psoralea</tp:taxon-name-part> <tp:taxon-name-part taxon-name-part-type="species" reg="forbesiae">forbesiae</tp:taxon-name-part></tp:taxon-name></italic> (<tp:taxon-name><tp:taxon-name-part taxon-name-part-type="tribe">Psoraleeae</tp:taxon-name-part></tp:taxon-name>, <tp:taxon-name><tp:taxon-name-part taxon-name-part-type="family">Fabaceae</tp:taxon-name-part></tp:taxon-name>), a new species from the Swartberg Mountains of South Africa</article-title><source>PhytoKeys</source><day>30</day><month>5</month><year>2018</year><volume>2018</volume><issue>99</issue><fpage>93</fpage><lpage>99</lpage><pub-id pub-id-type="doi">10.3897/phytokeys.99.24765</pub-id></mixed-citation></tp:treatment-meta><tp:nomenclature><tp:taxon-name>
            <tp:taxon-name-part taxon-name-part-type="genus" reg="Psoralea">Psoralea</tp:taxon-name-part>
            <tp:taxon-name-part taxon-name-part-type="species" reg="forbesiae">forbesiae</tp:taxon-name-part>
            <object-id xmlns:xlink="http://www.w3.org/1999/xlink" content-type="ipni" xlink:type="simple">urn:lsid:ipni.org:names:60476481-2</object-id>
          </tp:taxon-name><tp:taxon-authority>C.H.Stirt., A.Bello &amp; Muasya</tp:taxon-authority><tp:taxon-status xmlns:xlink="http://www.w3.org/1999/xlink" xlink:type="simple">sp. nov.</tp:taxon-status><tp:nomenclature-citation-list><tp:nomenclature-citation><tp:taxon-name>
                  <tp:taxon-name-part taxon-name-part-type="genus" reg="Psoralea">Psoralea</tp:taxon-name-part>
                </tp:taxon-name><comment> sp. 15, Stirton &amp; Schutte in Manning &amp; Goldblatt, Strelitzia 29: 574 (2012). </comment></tp:nomenclature-citation></tp:nomenclature-citation-list></tp:nomenclature><tp:treatment-sec sec-type="diagnosis" id="SECID0E6DAC"><title>Diagnosis.</title><p>Similar to <italic><tp:taxon-name><tp:taxon-name-part taxon-name-part-type="genus" reg="Psoralea">P.</tp:taxon-name-part> <tp:taxon-name-part taxon-name-part-type="species" reg="axillaris">axillaris</tp:taxon-name-part></tp:taxon-name></italic> L., but differs in being a resprouter with numerous shoots emerging from a woody rootstock; older plants producing a cluster of shoots (burst-branching) at the ends of the previous seasons’ terminal shoots giving an untidy habit (versus a much-branched reseeder with single stem, never with burst branching); stems coarsely fissured and greyish with age (versus furrowed, heavily lenticelled and brownish); leaves 3-foliolate; leaflets partially conduplicate, linear-oblong, with raised crater-like glands and scarcely visible veins (versus leaves 3–5-foliolate; flat, lanceolate, distinctly veined with small sunken glands); lateral leaflets symmetrical, 2–3 mm broad (versus lateral leaflets asymmetrical, 3–8 mm. broad); flowers well exerted from leaves, mauve to pale lavender, wings white (versus mostly hidden within leaves, mauve to purple with purple veins, wings mauve); standard white to pale mauve and with a single purple vertical flash plus a few shorter darker veins towards base of standard, apex greenish on front and back (versus mauve with strongly purple veins and violet basal patch, apex not greenish on front and back); wing petals flared outwards (versus wing petals held vertically).</p></tp:treatment-sec><tp:treatment-sec sec-type="material" id="SECID0EQEAC"><title>Type.</title><p>SOUTH AFRICA, Western Cape Province, 12.5 km from Swartberg Pass – Prince Albert Road to Gamkaskloof, <named-content xmlns:xlink="http://www.w3.org/1999/xlink" content-type="dwc:verbatimCoordinates" xlink:type="simple"><named-content content-type="geo-json" specific-use="{&#34;type&#34;:&#34;Point&#34;,&#34;coordinates&#34;:[21.942306,-33.353306]}" id="NCID0EZEAC" xlink:type="simple">33°21'11.9"S, 21°56'32.3"E</named-content></named-content>, 1417 m, 24 November 2011, flowering, <italic>Stirton &amp; Muasya 13279</italic> (Holotype: <abbrev xmlns:xlink="http://www.w3.org/1999/xlink" content-type="institution" xlink:title="Bolus herbarium, University of Cape Town" id="ABBRID0EAFAC" xlink:type="simple">BOL</abbrev>!).</p></tp:treatment-sec><tp:treatment-sec sec-type="description" id="SECID0EFFAC"><title>Description.</title><p>Tall densely branched shrubs to 2.5 m, resprouter, bluish-green, most parts covered in small crater-like glands; mature plants can be hemispherical. <italic>Stems</italic> many, green turning bluish- green to brown with age, coarsely fissured, older plants produce burst branching at the ends of previous season's seasonal shoots giving an untidy habit; seasonal shoots glaucous, glabrous, densely covered in small raised crateriform glands. <italic>Leaves</italic> pinnately 3-foliolate, yellowish-green, semi-conduplicate, semi-succulent, glabrous, crowded at the end of bare branches on older stems or distributed along short branches on young shoots, petiolate. <italic>Stipules</italic> triangular, short, straight, stiff, erect, fused near their base, glabrous, glandular, rapidly senescent, persistent, shorter than petiole. <italic>Leaflets</italic> linear-oblong, symmetrical, glabrous, bluish-green; apex acute, tip deflexed, terminal leaflets 20–30 × 1.4–3.0 mm, laterals (12) 15–24 × 1.5–3.0 mm, petioles (7) 10–11 mm long; rachis 2–5 mm long, small, terminal leaflet longest. <italic>Inflorescences</italic> axillary, borne in upper axils of seasonal shoots, 1 (2) flowers per axil, pedunculate, pedicel 4–5 mm long, shorter than calyx tube; peduncles rigid, 26–35 mm long, longer than the subtending leaf; cupulum terminal, 3-fid, teeth equal, triangular, minute, warty, glabrous, 1.7–1.8 mm long. <italic>Flowers</italic> 8-11 mm long, white to pale mauve, held above the foliage. <italic>Calyx</italic> 5-8 mm long; ribbed, densely glandular, glands smaller on triangular teeth; lobes equally developed, shorter than the calyx tube, glabrous, carinal lobe slightly wider; ribs and tube sometimes flushed purple. <italic>Standard</italic> 7–8 × 10–11 mm, white or pale mauve fading towards margins, with a purple vertical flash tapering to the apex and some basal veins purplish, apex greenish on front and back. <italic>Wing petals</italic> 8–11 × 4–5 mm, white, tips sometimes pale lavender, longer than keel, blade flared outwards, sculpturing present. <italic>Keel</italic> 7–8 × 4 mm, white but apically suffused with dark violet-purple on inner apex. Pistil stipitate, ovary glabrous but sparsely covered in club-shaped glands, style glabrous, curved upwards, thickened at point of flexure. <italic>Fruits</italic> 1-seeded, papery, enclosed within calyx, surface reticulate. <italic>Seeds</italic> black (Fig. <xref ref-type="fig" rid="F1">1</xref>).</p></tp:treatment-sec><tp:treatment-sec sec-type="distribution" id="SECID0ERGAC"><title>Distribution, habitat and ecology.</title><p>
            <italic><tp:taxon-name><tp:taxon-name-part taxon-name-part-type="genus" reg="Psoralea">Psoralea</tp:taxon-name-part> <tp:taxon-name-part taxon-name-part-type="species" reg="forbesiae">forbesiae</tp:taxon-name-part></tp:taxon-name></italic> is a locally common species known only from the mid- to upper altitudes on the southern slopes and plateau of the Swartberg Mountains of the Western Cape Province (Fig. <xref ref-type="fig" rid="F2">2</xref>). It occurs in seepages, gulleys and along streams in mountain fynbos between 1200–1700 m (a.s.l.). It is restricted to the South Swartberg Sandstone Fynbos and North Swartberg Sandstone Fynbos vegetation types (FFs 23 &amp; FFs 24) (<xref ref-type="bibr" rid="B8">Mucina and Rutherford 2006</xref>). It forms part of an introgressive hybrid swarm with <italic><tp:taxon-name><tp:taxon-name-part taxon-name-part-type="genus" reg="Psoralea">P.</tp:taxon-name-part> <tp:taxon-name-part taxon-name-part-type="species" reg="sordida">sordida</tp:taxon-name-part></tp:taxon-name></italic> on the flanks of the road leading up the southern slopes of the Swartberg Pass (<xref ref-type="bibr" rid="B3">Bello et al. 2018</xref>). The flowers are visited by black Megachilid and Xylocopid bees.</p></tp:treatment-sec><tp:treatment-sec sec-type="phenology" id="SECID0EZHAC"><title>Phenology.</title><p>Flowering takes place between November and March.</p></tp:treatment-sec><tp:treatment-sec sec-type="etymology" id="SECID0E5HAC"><title>Etymology.</title><p>The specific epithet <italic><tp:taxon-name><tp:taxon-name-part taxon-name-part-type="genus" reg="Psoralea"/><tp:taxon-name-part taxon-name-part-type="species" reg="forbesiae">forbesiae</tp:taxon-name-part></tp:taxon-name></italic> honours Scottish born Helena Madelain Lamond Forbes (1900–1959) who immigrated to South Africa with her parents when young. She worked at the National Herbarium in Pretoria, visited Kew Gardens for one year and ended up as the Curator of the Natal Herbarium (NH). She wrote local floras of Isipingo and Malvern districts in Natal but is best known for her revisions of <italic><tp:taxon-name><tp:taxon-name-part taxon-name-part-type="genus" reg="Tephrosia">Tephrosia</tp:taxon-name-part></tp:taxon-name></italic> and <italic><tp:taxon-name><tp:taxon-name-part taxon-name-part-type="genus" reg="Psoralea">Psoralea</tp:taxon-name-part></tp:taxon-name></italic> in South Africa (see <xref ref-type="bibr" rid="B6">Gunn and Codd 1981</xref>, <xref ref-type="bibr" rid="B5">Glen and Germishuizen 2010</xref>).</p></tp:treatment-sec><tp:treatment-sec sec-type="Preliminary conservation status" id="SECID0EEJAC"><title>Preliminary conservation status.</title><p>More information is needed to evaluate the conservation status of this species as it is part of an introgressive hybrid swarm with <italic><tp:taxon-name><tp:taxon-name-part taxon-name-part-type="genus" reg="Psoralea">P.</tp:taxon-name-part> <tp:taxon-name-part taxon-name-part-type="species" reg="sordida">sordida</tp:taxon-name-part></tp:taxon-name></italic> (<xref ref-type="bibr" rid="B3">Bello et al. 2018</xref>). Based on the IUCN Red List Categories and Criteria guidelines the new species is treated as “Data Deficient (DD)” (<xref ref-type="bibr" rid="B7">IUCN 2012</xref>).</p></tp:treatment-sec><tp:treatment-sec sec-type="Related species" id="SECID0E4JAC"><title>Related species.</title><p>
            <italic><tp:taxon-name><tp:taxon-name-part taxon-name-part-type="genus" reg="Psoralea">Psoralea</tp:taxon-name-part> <tp:taxon-name-part taxon-name-part-type="species" reg="forbesiae">forbesiae</tp:taxon-name-part></tp:taxon-name></italic> is part of the <italic><tp:taxon-name><tp:taxon-name-part taxon-name-part-type="genus" reg="Psoralea">Psoralea</tp:taxon-name-part> <tp:taxon-name-part taxon-name-part-type="species" reg="verrucosa">verrucosa</tp:taxon-name-part></tp:taxon-name></italic> complex with special affinities to <italic><tp:taxon-name><tp:taxon-name-part taxon-name-part-type="genus" reg="Psoralea">P.</tp:taxon-name-part> <tp:taxon-name-part taxon-name-part-type="species" reg="triflora">triflora</tp:taxon-name-part></tp:taxon-name></italic> Thunb. and <italic><tp:taxon-name><tp:taxon-name-part taxon-name-part-type="genus" reg="Psoralea">P.</tp:taxon-name-part> <tp:taxon-name-part taxon-name-part-type="species" reg="verrucosa">verrucosa</tp:taxon-name-part></tp:taxon-name></italic> Willd. It has been confused in the past with <italic><tp:taxon-name><tp:taxon-name-part taxon-name-part-type="genus" reg="Psoralea">P.</tp:taxon-name-part> <tp:taxon-name-part taxon-name-part-type="species" reg="verrucosa">verrucosa</tp:taxon-name-part></tp:taxon-name></italic> and usually named as that species. However, <italic><tp:taxon-name><tp:taxon-name-part taxon-name-part-type="genus" reg="Psoralea">P.</tp:taxon-name-part> <tp:taxon-name-part taxon-name-part-type="species" reg="verrucosa">verrucosa</tp:taxon-name-part></tp:taxon-name></italic> is an allopatric species from the Cederberg region (versus Swartberg Mountains), with glaucous and prominently warty stems and leaves (versus bluish-green stems and leaves covered in small raised crateriform glands) and multi-flowered pedunculate inflorescences (versus single-flowered axillary inflorescences). <italic><tp:taxon-name><tp:taxon-name-part taxon-name-part-type="genus" reg="Psoralea">Psoralea</tp:taxon-name-part> <tp:taxon-name-part taxon-name-part-type="species" reg="triflora">triflora</tp:taxon-name-part></tp:taxon-name></italic> is an allopatric lowland coastal species of shorter stature (&lt;1.5 m) and differs from <italic><tp:taxon-name><tp:taxon-name-part taxon-name-part-type="genus" reg="Psoralea">P.</tp:taxon-name-part> <tp:taxon-name-part taxon-name-part-type="species" reg="forbesiae">forbesiae</tp:taxon-name-part></tp:taxon-name></italic> in its flat, 1.0–1.7 mm broad, keeled leaflets with impressed glands (versus semi-conduplicate 1.4–3.0 mm broad leaflets densely covered in small raised crateriform glands); peduncles 10–15 mm long (versus peduncles 26–35 mm); and with mauve standards with purple veins, prominent central purple flash and nectar guide, back purple (versus standard white to pale mauve with a single purple vertical flash plus a few shorter darker veins towards base of standard, white with apex greenish on front and back). It is difficult to name some material belonging to <italic><tp:taxon-name><tp:taxon-name-part taxon-name-part-type="genus" reg="Psoralea">P.</tp:taxon-name-part> <tp:taxon-name-part taxon-name-part-type="species" reg="forbesiae">forbesiae</tp:taxon-name-part></tp:taxon-name></italic> in the Swartberg Mountains owing to the presence of an introgressive swarm there. <italic><tp:taxon-name><tp:taxon-name-part taxon-name-part-type="genus" reg="Psoralea">Psoralea</tp:taxon-name-part> <tp:taxon-name-part taxon-name-part-type="species" reg="sordida">sordida</tp:taxon-name-part></tp:taxon-name></italic>, with which it hybridises, is a lanky 1–2-stemmed shrub with erect short virgate branches in its upper parts (versus many-stemmed, densely branched large shrubs tending to hemispherical in shape); with digitately (3)5(7)-foliolate glabrous green leaves with sunken glands (versus pinnately 3-foliolate bluish green leaves with raised crateriform glands); leaflets linear-lanceolate, 0.2–0.3 mm wide (versus leaflets linear-oblong, 1.5–3.0 mm wide); 3-flowered axillary inflorescences shorter than the subtending leaves with stout and rigid 2–4 mm long peduncles (versus 1(2)-flowered inflorescences longer than the subtending leaves, with filiform and 26–35 mm long peduncles); and calyx lobes equally developed (versus unequally developed).</p></tp:treatment-sec><tp:treatment-sec sec-type="material" id="SECID0ERNAC"><title>Specimens examined.</title><p>Cement bridge across river just west of Bothashoek in Groot Swartberg Mountains, (3321CB), 10 March 2015, <italic>Du Preez 29</italic> (<abbrev xmlns:xlink="http://www.w3.org/1999/xlink" content-type="institution" xlink:title="Bolus herbarium, University of Cape Town" id="ABBRID0EZNAC" xlink:type="simple">BOL</abbrev>).</p><p>Top of Swartberg Pass, Swartberg Mountains (3322AC), 10 December 1978, <italic>Stirton 10308, 10331</italic> (PRE).</p><p>Swartberg Pass, Swartberg Mountains (3322AC), 17 February 2014, <italic>Bello, Stirton, Muasya &amp; Chimphango 182, 207, 208, 209, 223, 224, 225, 226, 227</italic> (<abbrev xmlns:xlink="http://www.w3.org/1999/xlink" content-type="institution" xlink:title="Bolus herbarium, University of Cape Town" id="ABBRID0EGOAC" xlink:type="simple">BOL</abbrev>).</p><p>1.6 km from Swartberg Pass – Prince Albert Road to Gamkaskloof, (3322AC), 24 February 2011, <italic>Stirton &amp; Muasya 13272</italic> (<abbrev xmlns:xlink="http://www.w3.org/1999/xlink" content-type="institution" xlink:title="Bolus herbarium, University of Cape Town" id="ABBRID0EPOAC" xlink:type="simple">BOL</abbrev>).</p><p>Bassonsrust, Upper Cango Valley, (3322AC), 29 March 1975, <italic>Moffet 672</italic> (NBG).</p><p>8 km from Prince Albert – Oudtshoorn road to Die Hel, (3322AC), 1 January 2008, <italic>Muasya &amp; Stirton 3592</italic> (<abbrev xmlns:xlink="http://www.w3.org/1999/xlink" content-type="institution" xlink:title="Bolus herbarium, University of Cape Town" id="ABBRID0E3OAC" xlink:type="simple">BOL</abbrev>).</p><fig id="F1" position="float" orientation="portrait"><label>Figure 1.</label><caption><p>
                <italic><tp:taxon-name><tp:taxon-name-part taxon-name-part-type="genus" reg="Psoralea">Psoralea</tp:taxon-name-part> <tp:taxon-name-part taxon-name-part-type="species" reg="forbesiae">forbesiae</tp:taxon-name-part></tp:taxon-name></italic> C.H.Stirt., A.Bello &amp; Muasya: <bold>A</bold> front view of flower <bold>B</bold> Fruiting calyces <bold>C</bold> Side view of flower <bold>D</bold> Habit <bold>E</bold> Back of standard <bold>F</bold> Stipule <bold>G</bold> Fruiting calyx <bold>H</bold> Leaf <bold>I</bold> Stem. Photographs by Charles Stirton and Abubakar Bello. Voucher <italic>Stirton &amp; Muasya 13279</italic> (<abbrev xmlns:xlink="http://www.w3.org/1999/xlink" content-type="institution" xlink:title="Bolus herbarium, University of Cape Town" id="ABBRID0EJAAE" xlink:type="simple">BOL</abbrev>).</p></caption><graphic xmlns:xlink="http://www.w3.org/1999/xlink" xlink:href="phytokeys-99-093-g001.jpg" position="float" orientation="portrait" xlink:type="simple" id="oo_206429.jpg"/></fig><fig id="F2" position="float" orientation="portrait"><label>Figure 2.</label><caption><p>The geographical distribution of <italic><tp:taxon-name><tp:taxon-name-part taxon-name-part-type="genus" reg="Psoralea">Psoralea</tp:taxon-name-part> <tp:taxon-name-part taxon-name-part-type="species" reg="forbesiae">forbesiae</tp:taxon-name-part></tp:taxon-name></italic> (white circles).</p></caption><graphic xmlns:xlink="http://www.w3.org/1999/xlink" xlink:href="phytokeys-99-093-g002.jpg" position="float" orientation="portrait" xlink:type="simple" id="oo_206431.jpg"/></fig></tp:treatment-sec><ref-list><ref id="B8"><mixed-citation xmlns:xlink="http://www.w3.org/1999/xlink" xlink:type="simple">
          <person-group><name name-style="western"><surname>Mucina</surname><given-names>L</given-names></name><name name-style="western"><surname>Rutherford</surname><given-names>MC</given-names></name></person-group> (<year>2006</year>) <article-title>The Vegetation of South Africa, Lesotho, and Swaziland.</article-title> <source>Strelitzia</source> <volume>19</volume>: <fpage>1</fpage>–<lpage>807</lpage>.</mixed-citation></ref><ref id="B3"><mixed-citation xmlns:xlink="http://www.w3.org/1999/xlink" xlink:type="simple">
          <person-group><name name-style="western"><surname>Bello</surname><given-names>A</given-names></name><name name-style="western"><surname>Stirton</surname><given-names>CH</given-names></name><name name-style="western"><surname>Chimphango</surname><given-names>SBM</given-names></name><name name-style="western"><surname>Muasya</surname><given-names>AM</given-names></name></person-group> (<year>2018</year>) Morphological evidence for introgressive hybridization in the genus <italic><tp:taxon-name><tp:taxon-name-part taxon-name-part-type="genus">Psoralea</tp:taxon-name-part></tp:taxon-name></italic> L. (<tp:taxon-name><tp:taxon-name-part taxon-name-part-type="tribe">Psoraleeae</tp:taxon-name-part></tp:taxon-name>, <tp:taxon-name><tp:taxon-name-part taxon-name-part-type="family">Fabaceae</tp:taxon-name-part></tp:taxon-name>). South African Journal of Botany.</mixed-citation></ref><ref id="B6"><mixed-citation xmlns:xlink="http://www.w3.org/1999/xlink" xlink:type="simple">
          <person-group><name name-style="western"><surname>Gunn</surname><given-names>M</given-names></name><name name-style="western"><surname>Codd</surname><given-names>LEW</given-names></name></person-group> (<year>1981</year>) <source>Botanical Exploration of Southern Africa. A.A.</source> <publisher-name>Balkema</publisher-name>, <publisher-loc>Cape Town</publisher-loc>, <size units="page">298 pp</size>.</mixed-citation></ref><ref id="B5"><mixed-citation xmlns:xlink="http://www.w3.org/1999/xlink" xlink:type="simple">
          <person-group><name name-style="western"><surname>Glen</surname><given-names>HF</given-names></name><name name-style="western"><surname>Germishuizen</surname><given-names>G</given-names></name></person-group> (<year>2010</year>) <source>Botanical Exploration of Southern Africa (2<sup>nd</sup> edn). Strelitzia 26.</source> <publisher-name>South African National Biodiversity Institute</publisher-name>, <publisher-loc>Pretoria</publisher-loc>, <size units="page">489 pp</size>.</mixed-citation></ref><ref id="B7"><mixed-citation xmlns:xlink="http://www.w3.org/1999/xlink" xlink:type="simple">
          <institution xlink:type="simple">IUCN</institution> (<year>2012</year>) IUCN Red List Categories and Criteria: Version 3.1 (2<sup>nd</sup> edn). IUCN, Gland, Switzerland and Cambridge, UK.</mixed-citation></ref></ref-list></tp:taxon-treatment>
